# Supplementary material for: A Double-Blind, Randomized, Placebo-Controlled Trial to Evaluate the Efficacy of a Hydrolyzed Chicken Collagen Type II Supplement in Alleviating Joint Discomfort
Source: Nutrients. 2021 Jul 18;13(7):2454. doi: 10.3390/nu13072454 (PMC8308696; doi:10.3390/nu13072454)
Supplement: Supplementary file 1 [file nutrients-13-02454-s001.zip]

Archive with 1 entries (1 files):
- nutrients-1257556-supplementary.pdf
